# Supplementary material for: Reinforced tension-line suture after laparotomy: long-term results of Rein4CeTo1 randomized clinical trial
Source: BJS Open. 2026 Jan 1;10(1):zraf150. doi: 10.1093/bjsopen/zraf150 (PMC12781198; doi:10.1093/bjsopen/zraf150)
Supplement: zraf150_Supplementary_Data [file zraf150_supplementary_data.zip]

Archive with 2 entries (2 files):
- CONSORT_Checklist.doc
- Supplementary_Material.docx
